# Supplementary material for: Effects of Fluids on the Sublingual Microcirculation in Sepsis
Source: J Clin Med. 2022 Dec 8;11(24):7277. doi: 10.3390/jcm11247277 (PMC9786137; doi:10.3390/jcm11247277)
Supplement: Supplementary file 1 [file jcm-11-07277-s001.zip]

Archive with 1 entries (1 files):
- jcm-2067870-supplementary.pdf
